# Supplementary material for: High Mortality in an Older Japanese Population with Low Forced Vital Capacity and Gender-Dependent Potential Impact of Muscle Strength: Longitudinal Cohort Study
Source: J Clin Med. 2022 Sep 6;11(18):5264. doi: 10.3390/jcm11185264 (PMC9505108; doi:10.3390/jcm11185264)
Supplement: Supplementary file 1 [file jcm-11-05264-s001.zip]

Archive with 1 entries (1 files):
- jcm-1849961-supplementary.pdf
